# Supplementary material for: On-Demand Isolation and Manipulation of C. elegans by In Vitro Maskless Photopatterning
Source: PLoS One. 2016 Jan 5;11(1):e0145935. doi: 10.1371/journal.pone.0145935 (PMC4701667; doi:10.1371/journal.pone.0145935)
Supplement: S1 Programs — Three programs are provided in this zip file including a labview interface (On-demand photopatterning Labview) to control the projection system, a matlab file to analyze the ATR_FTIR data provided (ATR_FTIR_C_elegans_Videos.m) and a python software script needed to track worms from the video file (C_elegans_video_tracking.py). (ZIP) [file pone.0145935.s008.zip]

Archive with 7 entries (6 files):
- ATR_FTIR_C_Elegans_Videos.m
- C_elegans_video_tracking.py
- On-demand photopatterning Labview/
- On-demand photopatterning Labview/Convert Panel Coords to Picture Coords.vi
- On-demand photopatterning Labview/Drawing Pad with Events.vi
- On-demand photopatterning Labview/OnDemandPhotopatterningV1.vi
- On-demand photopatterning Labview/Read Me.txt
