# Supplementary material for: On-Demand Isolation and Manipulation of C. elegans by In Vitro Maskless Photopatterning
Source: PLoS One. 2016 Jan 5;11(1):e0145935. doi: 10.1371/journal.pone.0145935 (PMC4701667; doi:10.1371/journal.pone.0145935)
Supplement: S1 Programs — Three programs are provided in this zip file including a labview interface (On-demand photopatterning Labview) to control the projection system, a matlab file to analyze the ATR_FTIR data provided (ATR_FTIR_C_elegans_Videos.m) and a python software script needed to track worms from the video file (C_elegans_video_tracking.py). (ZIP) [file pone.0145935.s008.zip › ATR_FTIR_C_Elegans_Videos.m]

%To use change save path line 48, put the CSV files in a folder MATLAB can
%access and select the data to plot on line 21.  

% Read files file1.txt through file25.txt
completeData = zeros(7054,1);
% waveLengths = zeros(7054,1);
for k = 1:25
%   matFilename = sprintf('mat%d.mat', k);
%   matData = load(matFilename);
%   jpgFilename = strcat('image', num2str(k), '.jpg');
%   imageData = imread(jpgFilename);
    formatSpec = '%04d';
  textFilename = [num2str(k, formatSpec) '.CSV'];
%   fid = fopen(textFilename, 'rt');
%   textData = fread(fid);
%   fclose(fid);
textData = importdata(textFilename,',');
completeData = [completeData textData(:,2)];
end

%Change second term of h = plot(waveLengths, X) to one of the 4 options
%below
subData = completeData(:,2:25);
subData_everyfivemin = completeData(:,2:4:26);
Firsttrace = completeData(:,2:24:26);
waveLengths = textData(:,1);

t = 0:0.1:1;         %Create time vector
x = sin(2*pi*t);     %Create data vector Test data

f = figure;            %Create figure and save handle
set(gcf,'PaperUnits','inches');
set(gcf,'PaperSize', [3.25 2.75]);
set(gcf,'PaperPosition',[0.0 0.0 3.25 3]);
set(gcf,'PaperPositionMode','Manual');
h = plot(waveLengths, Firsttrace);        %Plot the data vector against the time vector
get(h)
xlabel('Wavenumber (cm^-1)')     %Label the horizontal axis
ylabel('Transmittance (%)')         %Label the vertical axis
xlim([1450 1850]) %Axis x limits  Change this to see entire spectrum
ylim([90 102]) %Axis y limits
box off; axis square;
set(gca,'LineWidth',1);
set(gca,'FontSize',10);
set(gca,'FontWeight','Normal');
set(gcf,'color','w');

%title('ATR-FTIR Abosrption for NGM and PEG-DA')     %Give the plot a title
path='C:\Users\Name\Documents\MATLAB\'; %the folder where you want to put the file
name='NGM_ATR_FTIR.png'; %what you want the file to be called
print(f,fullfile(path,name),'-dpng','-r300','-opengl') %save file 
