# Supplementary material for: On-Demand Isolation and Manipulation of C. elegans by In Vitro Maskless Photopatterning
Source: PLoS One. 2016 Jan 5;11(1):e0145935. doi: 10.1371/journal.pone.0145935 (PMC4701667; doi:10.1371/journal.pone.0145935)
Supplement: S1 Programs — Three programs are provided in this zip file including a labview interface (On-demand photopatterning Labview) to control the projection system, a matlab file to analyze the ATR_FTIR data provided (ATR_FTIR_C_elegans_Videos.m) and a python software script needed to track worms from the video file (C_elegans_video_tracking.py). (ZIP) [file pone.0145935.s008.zip › C_elegans_video_tracking.py]

import os, os.path
import glob
import time
import numpy
import itertools
from itertools import *
from SimpleCV import *

print __doc__

#Settings
my_images_path = "C:\\C_elegans_Video\\" #put your image path here if you want to override current directory
extension = "*.jpg"
filename = 'C:\\C_elegans_Video\\data\\text\\Maze.txt'
print my_images_path
open(filename, 'w').close()
f = open(filename, 'a')
#Program
if not my_images_path:
        path = os.getcwd() #get the current directory
else:
        path = my_images_path

imgs = list() #load up an image list
directory = os.path.join(path, extension)
files = glob.glob(directory)
numfiles=len(glob.glob('*'))
z=0

imgA = Image("C:\\C_elegans_Video\\Image_0000.jpg")
##while True:
for idx, file in enumerate(files):
        imgB = Image(file)
        
        time.sleep(0.001) #wait for 1 second

        imgC = imgB-imgA
        
        imgC = imgC.threshold(5)
        imgC = imgC.dilate(1)
        blobs = imgC.findBlobs(minsize=200, maxsize=90000)
        if blobs:
##                blobs[-1].draw(width=3)
                imgC.drawCircle((blobs[-1].centroid()),20,color = Color.RED)
##                print blobs[-1].centroid()
                x,y=blobs[-1].centroid()
                print x
                print y
##                z=itertools.repeat(idx,1)
                line = str(x)+', '+str(y)
                f.write(line + '\n')
        name = os.path.basename(file)
        print name
        pathy = "C:\\C_elegans_Video\\data\\Output"
        imgC.save(pathy+name)   
        imgC.show()
        imgA = imgB
f.close()        
