# Supplementary material for: On-Demand Isolation and Manipulation of C. elegans by In Vitro Maskless Photopatterning
Source: PLoS One. 2016 Jan 5;11(1):e0145935. doi: 10.1371/journal.pone.0145935 (PMC4701667; doi:10.1371/journal.pone.0145935)
Supplement: S1 Programs — Three programs are provided in this zip file including a labview interface (On-demand photopatterning Labview) to control the projection system, a matlab file to analyze the ATR_FTIR data provided (ATR_FTIR_C_elegans_Videos.m) and a python software script needed to track worms from the video file (C_elegans_video_tracking.py). (ZIP) [file pone.0145935.s008.zip › On-demand photopatterning Labview/Read Me.txt]

Request and download the D4100 - Labview 7-1 Code Release as provided by the TI design house you purchased your D4100 DMD Evaluation Kit from.
Unzip files into same folder as the provided Labview VIs.
Include:
D4100_GUI_FPGA.bin
D4100_usb.dll
D4100EXPLR.sys
D4100-loader.sys
D4100-USB.inf

Drawing Pad with Events.vi was provided via the NI Example Programs and requires at least LabVIEW Full Development System 6.1 or greater.
http://www.ni.com/example/26137/en/

The main program file is OnDemandPhotopatterningV1.vi.
